# Supplementary material for: T cell infiltration into the brain triggers pulmonary dysfunction in murine Cryptococcus-associated IRIS
Source: Nat Commun. 2023 Jun 28;14:3831. doi: 10.1038/s41467-023-39518-x (PMC10307837; doi:10.1038/s41467-023-39518-x)
Supplement: Supplementary file 4 — Source Data [file 41467_2023_39518_MOESM4_ESM.xlsx]

## Sheet: Figure 1
A		RR	SpO2
None		195.126	85
		226	94.2727
		226	88.9333
		215	92.1429
T alone		199.167	86.5833
		192.955	83.3731
		226	94.2727
		226	88.9333
		211	92.1429
CnH99 alone		172.912	91.6
		166.65	92.65
		218.986	91.1739
		258.579	92.3158
		205	92
C-IRIS		84.4	84.0306
		81.2381	65.381
		155.431	77.4483
		119	77.8219
		105.19	77.9365
		179.557	85.5857
B	PIF	PEF	TV	MV	BPM	IT	ET	TT
Naïve	0.121291	0.0978213	0.00273191	1.94043	712.311	37.2766	47.5957	84.766
	0.114779	0.0933769	0.00254808	1.76923	708.733	36.5577	49.1923	85.7308
	0.112445	0.0909233	0.00248833	1.77	715.93	36.65	47.6167	84.3
	0.109038	0.0800981	0.00259057	1.61321	630.145	41.5472	57.1887	98.6415
	0.0988985	0.0817132	0.00225441	1.53529	704.071	36.75	49.2059	85.9118
T alone	0.0926459	0.1157	0.00244872	1.64615	675.169	50.8919	37.7692	89.8718
	0.0984231	0.123713	0.00269423	1.92308	716.79	48	36.1538	84.1346
	0.106271	0.0822854	0.00233902	1.56585	678.078	37	51.878	88.8537
	0.0928509	0.128042	0.00308596	1.97895	639.705	56.3509	39.2105	95.5789
	0.0953732	0.0747878	0.00206341	1.4439	687.434	36.0732	47.8049	83.9024
CnH99 alone	0.13615	0.114513	0.00305	1.92333	600.197	35.3333	53.9333	89.2
	0.133841	0.1067	0.00303443	2.02131	668.275	38.4918	52.0492	90.4426
	0.110667	0.0986267	0.00257333	1.64	650.087	41.0667	54.2	95.2667
	0.110929	0.0818208	0.0024875	1.50833	614.621	39.7917	59.2083	98.7917
	0.100947	0.116922	0.00254375	1.70937	690.547	50	37.4375	87.3438
C-IRIS	0.105144	0.0732525	0.00284237	1.05254	370.466	57.0339	100.224	141.864
	0.132286	0.0901714	0.00304286	1.81429	598.262	42.0952	59.4762	101.524
	0.122408	0.088	0.0029125	1.79792	627.794	41.0417	58.5625	99.5417
	0.137023	0.0904767	0.00328	1.585	485.19	47.9833	90.6833	138.583
	0.11606	0.06878	0.00284	1.54	530.64	47.8	66.4	114
C		Naïve	T	CnH99	C-IRIS
Mortality	0	100	100	100	100
	1	100	100	100	100
	2	100	100	100	100
	3	100	100	100	100
	4	100	100	100	100
	5	100	100	100	100
	6	100	100	100	76.9231
	7	100	100	100	76.9231
	8	100	100	100	53.8462
	9	100	100	92.8571	23.0769
	10	100	100	92.8571	23.0769
	11	100	100	92.8571	15.3846
	12	100	100	92.8571	15.3846

## Sheet: Figure 2
C
		CnH99 alone							C-IRIS
Fungal burden	Brain (x10^7)	0.1	1.2	4.14	1.218	12.5	2.8		7.4	14.5	48.9	64.6	28.4	2.4
D
Brain
		Naïve						T alone								CnH99 alone						C-IRIS
MG	10*3	39.0843	32.8214	40.6001	21.3312	54.7087		30.8792	45.8687	38.9303	32.6536	22.627	37.3134	30.6121		42.3104	34.2338	25.3924	29.5373	14.4231		59.0929	70.29	33.3379	53.2176	40.8639
Mac	10*3	0.97944	5.80184	2.49524	0.83072	2.20616		0.21296	0.55836	2.81424	1.55375	1.078	1.15797	1.46916		3.0096	1.9822	5.95892	2.35664	3.42705		42.4424	3.7125	32.6797	35.0033	67.2133
PMN	10*3	1.2826	0.71896	0.32648	0.54912	2.16568		0.30976	0.43956	1.74988	0.28589	0.253	0.1914	0.28644		1.7952	0.97944	1.28876	0.74778	0.67067		3.31144	1.5675	4.10432	11.7141	5.40386
DC	10*3	3.54464	21.201	7.20588	1.57696	0.18216		0.83248	0.1188	2.90444	0.28589	0.99	0.32538	0.22176		4.4528	4.71064	12.6069	4.18077	4.24512		45.6139	1.43	46.0768	20.4041	18.0873
B	10*3	0.39644	0.2508	1.44584	0.04224	0.02024		0.05808	0.04752	0.28864	0	0.077	0	0.03696		0.264	0.2332	2.97308	0.97438	0.34639		0.55968	8.03	0.1936	1.59896	1.25048
CD4	10*3	ND	ND	ND	ND	ND		0.03872	0.01188	0.07216	2.27469	1.254	2.17239	3.6036		ND	ND	ND	ND	ND		7.27584	7.7275	3.02016	7.36912	8.61938

## Sheet: Figure 3
B
RR
Naive T > Naïve mice	165	180.727	215	214	191.182	242.545	215.818	190.091
Naive T > CnH99 mice	220.08	180	178	171.636	173	173	168.273	173.667	184.8	204.5
IRIS T > Naïve mice	213	176	122.455	171	173.545	187	168.273	190.355	229.045	240.2	173.667	184.8	204.5
IRIS T > Cn99 mice	55	99.6364	142	119.474	139	128.581	168
SpO2
Naive T > Naïve mice	98.2727	85.8182	99	76.3636	82.8182	87.8182	76.5455	84.8182
Naive T > CnH99 mice	87.8182	83.0909	97.4545	89	87.2727	86.2727	85.6364	91.2	92.0667	86.2333
IRIS T > Naïve mice	95.8182	89.9091	94.9091	74.1818	80.2727	86.2903	97.7857	91	89.4839	86.2903	97.7857
IRIS T > Cn99 mice	72.15	73.2727	72.9091	82.1579	71.8889	88.9355	76.8421	74.4375	59	81.1875
C
	BPM	IT	ET	TT
Naive T > CnH99 mice	699.361	36.2121	50.303	86.3636
	677.092	38.8684	50.5789	89.3158
	676.897	34.3448	49.3448	83.6207
	719.371	36.1935	48.1935	84.2903
	697.936	35.8571	50.8214	86.7143
	694.131	36.2952	49.8484	86.0609
IRIS T > Cn99 mice	569.309	46.3636	63.5455	109.727
	547.48	41	71.4	112.4
	574.059	41.8889	67.3333	109.037
	416.7	46	98	144
	545.833	48.8333	81.3333	130
	545.65	53.5	56.5	110
	533.172	46.2643	73.0187	119.194
D		Naive T > CnH99 mice	IRIS T > Cn99 mice
Mortality	0	100	100
	1	100	100
	2	100	100
	3	100	80
	4	100	60
	5	100	60
	6	100	60
	7	100	60
	8	100	60
	9	100	40
	10	100	0

## Sheet: Figure 4
C
Neurite length	None	49.6585	42.797	53.2784	40.5383
	T alone	60.5525	44.3736	44.2669	44.8589	83.9009
	CnH99 alone	62.6317	67.6416	90.7215	41.9828	32.5475
	C-IRIS	39.719	36.4848	21.1349	25.35
D
Neurite length
	Vehicle	37.4568	46.5215	63.66	43.6307
	Naïve T	48.5987	39.9056	56.8216	45.8695
	C-IRIS-T	23.4222	19.5689	18.2467	25.5603

## Sheet: Figure 5
C		Naïve						C-IRIS
C-fos	RVL	11.5785	19.26	16.8152	19.7908	18.0535		12.6865	8.24321	13.2164	9.67626
	Amb	22.8821	24.5164	20.8811	25.1234	32.2122		13.5534	11.2343	17.0954	11.3084
	RVRG	20.3429	13.2138	18.3467	13.9934	21.6908		15.8092	6.86265	13.0599	8.89631

## Sheet: Figure 6
A		T alone									C-IRIS
mRNA	Sema3d	0.791549	0.739441	1.51921	0.9498						1.02765	0.72686	0.482523	0.933641
	Sema3f	0.533778	0.613658	1.74437	1.10819						0.2376	1.01582	0.313421	1.83444
	Sema4a	1.04362	0.850397	1.25158	0.8544						1.02413	0.91697	1.84713	0.921287
	Sema4d	0.929968	1.12495	0.795668	1.14942						0.80831	0.683151	1.08099	0.825891
	Sema6b	0.958144	1.57308	0.451655	1.61684	0.400284					2.39974	2.16805	3.04806	0.965782	2.10556
	Efna1	0.800642	0.20961	2.05464	0.935107						0.657208	0.951787	0.372913	0.935107
	Efna2	1.22422	1.0838	0.670338	1.02165						1.35203	1.81229	0.573703	1.27449
	Efnb1	1.21191	1.10927	0.74372	0.935107						1.12905	0.408149	0.744992	0.935107
	Efnb2	0.908139	1.09331	1.57917	0.419378						0.451472	0.238499	0.319095	0.593356
	Efnb3	1.26151	1.00849	0.72999	0.374082	0.991533	1.90045	0.733939			1.85518	4.26423	3.53137	5.59813	6.44852	2.06747	2.77647	15.5444	11.3099
C
Neurite length (in vitro)	Naïve	42.451	55.3801	41.5782	46.5984	57.0388	36.4726	45.5561	42.2225	51.8245
	Cont shRNA T	19.7021	26.4596	20.4417	30.5172	28.5367	35.5477	26.308	24.0074	24.6573
	Sema6b shRNA T	48.9467	51.8255	59.5613	40.0128	36.9343	42.3519	49.7088	45.4936	41.7909
	Efnb3 shRNA T	54.4518	62.2985	43.69	37.5362	41.4213	40.6876	34.1933	39.4534	51.8825
D
Neurite length (in vivo)	Naïve	57.9194	64.7874	67.58	82.2342
	Cont shRNA T	47.8405	43.54	57.269	52.6358
	Sema6b shRNA T	75.3012	64.5956	98.2559	70.6821
	Efnb3 shRNA T	69.4982	75.9878	68.2542	71.2467
E	Naïve	230	220.5	240	164.833
Pulmonary function	Cont shRNA T	132	52.1	87	95
RR	Sema6b shRNA T	151	193	142	120.571
	Efnb3 shRNA T	168.667	201.417	166	204	149
Pulmonary function	Naïve	88	72.125	87.6667	92.5
SpO2	Cont shRNA T	70.2857	65.2308	70	49.5714
	Sema6b shRNA T	87	79.9286	92.1429	85.5333
	Efnb3 shRNA T	77.5556	76.9375	91.3158	70.3333	72.4

## Sheet: Figure 7
A		Naïve							CnH99 alone
qPCR	C5/C5a	0.105985	0.133976	0.113296	0.0404519	2.27364	3.33265		0.16816	0.108489	0.0938606	3.78606	5.47031	6.4408
	Chemerin	0.249345	0.58115	0.54687	0.0691143	2.52167	2.03185		0.107543	0.360166	0.226074	2.44398	2.89338	3.00577
	CXCL16	0.26843	0.695649	0.396593	1.70715	0.669335	2.26284		0.184182	0.338785	0.183729	3.11614	4.55656	3.23585
	CXCL1	0.258738	0.305599	0.235526	0.422188	2.0942	2.68375		0.270283	0.388169	0.290949	1.29946	3.83693	3.32816
	IL-16	0.250487	0.253523	0.222363	0.0253192	2.6935	2.55481		0.290701	0.469532	0.299108	5.66706	3.96898	3.90332
	CCL8	1.28636	0.846817	0.43707	0.855593	1.32656	1.2476		6.98879	0.641069	0.957576	14.3652	7.71418	3.79117
	CCL12	0	0.310469	0.182166	0.115823	1.40239	2.98916		0	0.311555	0.152003	4.62201	9.31208	8.06789
	CXCL12	0.238219	0.271664	0.287568	0.265982	2.21778	2.71879		0.265588	0.404431	0.33946	3.55366	4.51655	3.99925
B		T alone						C-IRIS
Flow	CCR5	7.392	7.68196	7.425	3.54464	8.84268		2.04886	0.84942	0.63756	3.81282	3.13896
C		WT						CCR5 KO
Flow	CD4+T in the brain (x10*4)	7.392	7.68196	7.425	3.54464	8.84268		2.04886	0.84942	0.63756	3.81282	3.13896
D		WT						CCR5 KO
Neurite length	CRSR	55.64	58.52	57.48	56.57	54.61		67.1	70.86	68.33	64.07	71.71
E		WT						CCR5 KO
Pulmonary function	BPM	504.876	596.007	530.64	543.256	608.043		673.902	691.327	690.964	710.888	670.954	690.135	644.773
	IT	49.6889	42.4667	47.8	48.6667	42.0714		52.098	48.0238	48.4103	48.0152	50.8723	50.7442	54.1463
	ET	70.9556	60.6667	66.4	65.4444	58.9107		37.6154	38.2727	37.8636	36.9091	38.36	36.9535	39.2439
	TT	120.778	102.9	114	114.222	100.946		89.9231	87.3864	87.8182	84.8485	90.46	87.5116	93.4146
F		Veh						MRV
Flow	CD4+T in the brain (x10*3)	13.296	14.913	26.6832	24.129			10.4692	13.0796	13.99	7.922	5.328
G		Veh						MRV
Neurite length	CRSR	49.6585	42.797	53.2784	40.5383			60.5525	44.3736	44.2669	44.8589	83.9009
H	RR
Pulmonary function	Vehicle	103.875	126.5	105	117.909	103.5	155
RR	MRV	193.5	151	169	176	150	211	166	151	202	180	174
Pulmonary function	SpO2
RR	Vehicle	76.3125	83.3125	76.875	60.5455	69.6	71.25
	MRV	73.4	96.2	71.18	80.83	71.76	74.25	93.2	90.75	99	84	84.9286

## Sheet: SI1
A		Naïve						T						CnH99						C-IRIS
Lung function	RR	191.581	190.355	229.046	192.58	190.87		219.767	230.733	170.96	199.26	167.69		173.667	184.8	204.5	222.867	192.84		83.1667	90.5333	93.1429	116.138	122.9
B		C52 alone						C52+T
Lung function	RR	295.258	159.806	194.167	144.375	162.696		155.733	157.233	220.433	108.2
	SpO2	84.871	83.3871	92.3889	93.9474	85.4483		96.5333	87.6333	90.6333	91.5667
C	Day	C52 alone	C52+T
Mortarity (%)	0	100	100
TCRa	1
	2	100	100
	3
	4	100	100
	5
	6	100	100
	7
	8	100	100
	9
	10	100	100
	11	100	100
	12	100	100
	13	100	100
	14
	15	100	100
D	Day	C52 alone	C52+T
Mortarity (%)	0	100	100
Rag1	1
	2	100	100
	3
	4	100	100
	5
	6	100	100
	7
	8	100	100
	9
	10	100	100
	11
	12
	13	100	100
	14
	15	100	100
	16
	17	100	100
	18
	19
	20	100	100

## Sheet: SI2
B			CnH99 alone							C-IRIS
Fungal burden		Lung (x10^7)	6.8	48	2	5.7	21.8	1.7		16.4	14	54	82.7	0.15	11.5

## Sheet: SI3
Lung
		Naïve						T alone								CnH99 alone						C-IRIS
AM	10*5	0.582582	1.31967	1.11434	1.5873	0.195228		0.726594	0.27918	1.287	1.79315	0.871596	0.642048	0.341088		1.8612	1.28575	1.20688	2.30446	1.03607		0.591426	0.691152	1.84754	2.59961	0.772464	3.43728
DC/iM/eM	10*5	0.390522	7.69091	5.1476	7.97313	1.3262		13.1147	2.59281	7.32732	9.57238	0.687456	1.42454	0.51414		8.90208	6.92168	4.04818	3.97888	1.29664		7.09137	9.70662	13.3244	1.53252	0.752136	1.29307
PMN	10*5	0.428934	1.11098	0.806652	1.06227	0.313038		1.10068	0.44253	0.87516	1.15988	4.76309	0.020064	0		4.92624	8.26333	5.35247	8.57644	4.07603		3.88733	6.08824	10.966	5.2503	0.121968	13.7246
Mac/Mono	10*5	0.531366	0.73656	0.266112	0.52503	0.11781		0.68343	0.38907	1.66452	1.3532	1.12939	0.047652	0.01254		1.69488	1.03165	5.00069	7.33907	3.34396		0.40194	0.935088	1.60915	3.80292	0.091476	5.94158
B	10*5	2.18948	3.39431	3.01039	5.79975	0.878526		2.80566	0.05049	2.62548	3.22634	1.39128	0.052668	0		3.9204	1.87526	8.18294	4.96082	5.09348		1.78002	2.541	1.60063	1.05006	7.33841	3.35544
CD4	10*5	ND	ND	ND	ND	ND		0.618684	0.0891	0.35178	0.73326	0.597432	0.155496	0.10032		ND	ND	ND	ND	ND		1.26898	1.34165	1.49846	1.09547	0.335412	3.17539

[truncated: 3 more sheets: SI4, SI5, SI6]
